# Supplementary material for: Effects of Interactions between Feeding Patterns and the Gut Microbiota on Pig Reproductive Performance
Source: Animals (Basel). 2024 Sep 19;14(18):2714. doi: 10.3390/ani14182714 (PMC11428678; doi:10.3390/ani14182714)
Supplement: Supplementary file 1 [file animals-14-02714-s001.zip › Table S1.xls]

## Sheet: genus_Group01_Group02.diffAb
genus	AM	SM	P value	Q value
Anaerococcus	0.00337	0	0.000999	0.00444
Anaeroplasma	0.000895	0.000225	0.000999	0.00444
Arcanobacterium	0.00107	0	0.000999	0.00444
Atopobium	0.000169	0	0.000999	0.00444
Azospirillum	0	0.000171	0.000999	0.00444
Candidatus_Soleaferrea	0.00265	0.00399	0.000999	0.00444
Coprococcus	0.00119	0.00238	0.000999	0.00444
Corynebacterium	0.00122	9.47e-05	0.000999	0.00444
Family_XIII_AD3011_group	0.00777	0.0119	0.000999	0.00444
Fastidiosipila	0.000627	0	0.000999	0.00444
Finegoldia	0.000134	0	0.000999	0.00444
Frisingicoccus	0.000126	0.00075	0.000999	0.00444
Globicatella	0.000278	0	0.000999	0.00444
Helcococcus	0.000589	0	0.000999	0.00444
Jeotgalibaca	0.000141	0	0.000999	0.00444
Jeotgalicoccus	0.0014	0	0.000999	0.00444
Kurthia	0.000172	0	0.000999	0.00444
Lachnospiraceae_FCS020_group	0.000212	0.000434	0.000999	0.00444
Lachnospiraceae_XPB1014_group	0.0115	0.024	0.000999	0.00444
Ligilactobacillus	3.44e-06	0.000217	0.000999	0.00444
Moryella	0.000279	0	0.000999	0.00444
Murdochiella	0.000704	0	0.000999	0.00444
NK4A214_group	0.0209	0.0302	0.000999	0.00444
OM27_clade	0	0.0002	0.000999	0.00444
Paludicola	9.98e-05	2.07e-05	0.000999	0.00444
Peptoniphilus	0.000931	0	0.000999	0.00444
Plesiomonas	0.000264	0	0.000999	0.00444
Prevotella	0.0204	0.0118	0.000999	0.00444
Rikenellaceae_RC9_gut_group	0.0369	0.0257	0.000999	0.00444
Romboutsia	0.00264	0.00577	0.000999	0.00444
Streptomyces	0	0.000436	0.000999	0.00444
TM7x	0.00029	0	0.000999	0.00444
UCG_004	0.000567	0.000144	0.000999	0.00444
UCG_009	0.00103	0.00238	0.000999	0.00444
[Anaerorhabdus]_furcosa_group	0.000678	0.00188	0.000999	0.00444
[Eubacterium]_brachy_group	0	0.000148	0.000999	0.00444
unclassified_Anaerovoracaceae	0.000488	0.00107	0.000999	0.00444
unclassified_Atopobiaceae	0.00063	0.00112	0.000999	0.00444
unclassified_Bacteria	0.000743	0.00243	0.000999	0.00444
unclassified_Bacteroidales_RF16_group	0.00341	0.00123	0.000999	0.00444
unclassified_Coriobacteriales	0.00117	0.0021	0.000999	0.00444
unclassified_Cyanobacteriales	2.98e-05	0.0043	0.000999	0.00444
unclassified_Desulfovibrionaceae	5.21e-06	0.000391	0.000999	0.00444
unclassified_Erysipelotrichaceae	0.00225	0.00361	0.000999	0.00444
unclassified_Fusobacteriaceae	0.000498	0	0.000999	0.00444
unclassified_RF39	0.000689	0.00231	0.000999	0.00444
uncultured_rumen_bacterium_5C0d_12	0.000927	0	0.000999	0.00444
Alloprevotella	0.00637	0.00323	0.002	0.00759
Bifidobacterium	4.12e-05	0.000575	0.002	0.00759
Clostridium_sensu_stricto_1	0.0141	0.0235	0.002	0.00759
Colidextribacter	0.000677	0.000996	0.002	0.00759
Roseburia	0.000777	0.00185	0.002	0.00759
[Eubacterium]_ruminantium_group	0.00145	0.00357	0.002	0.00759
unclassified_Hungateiclostridiaceae	7.56e-05	0.000238	0.002	0.00759
unclassified_Oscillospiraceae	0.00836	0.0114	0.002	0.00759
Paraprevotella	0.000159	3.71e-05	0.003	0.0106
Sutterella	0.000411	0.000147	0.003	0.0106
unclassified_UCG_010	0.0117	0.00901	0.003	0.0106
unclassified_p_2534_18B5_gut_group	0.00731	0.00474	0.003	0.0106
Campylobacter	0.0112	0.000508	0.004	0.0133
Family_XIII_UCG_001	0.000481	0.00079	0.004	0.0133
UCG_008	5.52e-05	0.000228	0.004	0.0133
uncultured_Lachnospiraceae_bacterium	1.93e-05	0.000132	0.004	0.0133
Turicibacter	0.00223	0.00372	0.005	0.0161
unclassified_unidentified_rumen_bacterium_RF9	0.000274	0.00104	0.005	0.0161
Olsenella	0.000524	0.000218	0.00599	0.019
Succiniclasticum	0.00157	1.79e-06	0.00699	0.0215
unclassified_Rhodospirillales	0.000104	0.000378	0.00699	0.0215
Akkermansia	0.000234	0.000628	0.00799	0.0232
Christensenellaceae_R_7_group	0.0471	0.0606	0.00799	0.0232
Faecalibacterium	0.00305	0.0013	0.00799	0.0232
Treponema	0.0399	0.0269	0.00799	0.0232
Prevotella_9	0.00979	0.00372	0.00899	0.0257
Ezakiella	0.00284	1.6e-06	0.011	0.0302
Lachnoclostridium	8.92e-05	0.000185	0.011	0.0302
Prevotellaceae_UCG_003	0.00894	0.00513	0.011	0.0302
Schwartzia	7.83e-05	5.37e-06	0.012	0.0325
Peptostreptococcus	0.000575	7.28e-06	0.013	0.0344
S5_A14a	0.00357	4.77e-06	0.013	0.0344
Caproiciproducens	0.000101	4.29e-05	0.014	0.0361
unclassified_Neisseriaceae	0.00165	5.72e-06	0.014	0.0361
Veillonella	0.00113	7.01e-07	0.015	0.0382
Lachnospira	0.00117	0.00257	0.016	0.0402
Lachnospiraceae_AC2044_group	0.00472	0.00717	0.017	0.0423
Mobiluncus	0.00143	5.83e-06	0.018	0.0437
unclassified_Muribaculaceae	0.0216	0.0279	0.018	0.0437
Phascolarctobacterium	0.0272	0.0204	0.02	0.048
Catenisphaera	0.000386	0.000641	0.021	0.0498
Cellulosilyticum	0.00402	0.00179	0.025	0.0586
[Eubacterium]_hallii_group	0.000268	0.000364	0.027	0.0626
Actinobacillus	0.00104	2.5e-06	0.028	0.0635
Porphyromonas	0.0186	7.09e-05	0.028	0.0635
Actinomyces	0.00221	5.98e-05	0.03	0.0674
Mitsuokella	0.00188	0.000893	0.032	0.0711
Monoglobus	0.00423	0.00539	0.035	0.0753
Parvimonas	0.00087	2.24e-05	0.035	0.0753
Sphaerochaeta	0.000112	6.21e-05	0.035	0.0753
Erysipelotrichaceae_UCG_003	0.000243	0.000565	0.037	0.0788
Streptococcus	0.0135	0.0273	0.038	0.0801
Aerococcus	0.000665	1.93e-06	0.041	0.0848
unclassified_Peptococcaceae	0.000788	0.00102	0.041	0.0848
Fusobacterium	0.0118	0.000635	0.043	0.088
Marvinbryantia	0.00029	0.000145	0.044	0.0883
Parabacteroides	0.00637	0.0049	0.044	0.0883
Fenollaria	0.00564	2.01e-05	0.045	0.0895
[Eubacterium]_nodatum_group	0.000235	0.000384	0.046	0.0906
UCG_005	0.0384	0.0458	0.0679	0.133
Enterorhabdus	0.000433	0.000613	0.0729	0.141
Selenomonadales_bacterium_Marseille_P2399	1.16e-05	0.000399	0.0819	0.157
unclassified_Butyricicoccaceae	0.00171	0.00255	0.0889	0.169
Oribacterium	0.00191	0.00117	0.0939	0.177
unclassified_Lachnospiraceae	0.0468	0.0552	0.102	0.19
Z20	8.63e-05	0.000147	0.111	0.205
Mailhella	0.000178	0.000118	0.119	0.218
[Ruminococcus]_gauvreauii_group	0.000241	0.00012	0.12	0.218
Tuzzerella	6.64e-05	3.54e-05	0.126	0.227
Desulfovibrio	0.00623	0.00529	0.128	0.228
Candidatus_Saccharimonas	0.00087	0.00139	0.13	0.228
[Eubacterium]_eligens_group	0.000264	0.000424	0.13	0.228
Anaerosporobacter	7.95e-05	0.000249	0.132	0.23
unclassified_F082	0.0092	0.0117	0.16	0.276
unclassified_Clostridia_vadinBB60_group	0.00325	0.00206	0.165	0.282
unclassified_Bacilli	0.00463	0.00819	0.167	0.283
Helicobacter	6.52e-05	2.78e-05	0.173	0.291
Fibrobacter	0.00427	0.00259	0.178	0.297
unclassified_Eggerthellaceae	0.00213	0.00262	0.182	0.302
unclassified_Paludibacteraceae	0.00471	0.00295	0.193	0.317
unclassified_Bacteroidales	0.00442	0.00361	0.202	0.329
Subdoligranulum	0.00156	0.000889	0.206	0.333
Oscillibacter	0.00485	0.00577	0.212	0.34
Pygmaiobacter	4.24e-05	7.17e-05	0.22	0.351
uncultured_Porphyromonadaceae_bacterium	0.0297	0.0359	0.228	0.361
Facklamia	0.000182	2.64e-06	0.235	0.369
Lachnospiraceae_UCG_007	0.000178	0.000256	0.24	0.374
Fournierella	0.000402	0.000246	0.246	0.38
Lachnospiraceae_NK4A136_group	0.016	0.019	0.254	0.387
Collinsella	0.000193	8.78e-05	0.255	0.387
Dorea	6.65e-05	0.000117	0.256	0.387
[Ruminococcus]_torques_group	0.0007	0.000193	0.263	0.395
[Eubacterium]_siraeum_group	0.00585	0.00509	0.272	0.406
Cloacibacillus	6.21e-05	0.000298	0.305	0.452
Prevotellaceae_UCG_004	0.00258	0.00296	0.313	0.458
unclassified_Christensenellaceae	0.0307	0.042	0.315	0.458
Synergistes	6.03e-05	0.000161	0.316	0.458
Clostridium_sensu_stricto_3	7.73e-05	0.000185	0.339	0.488
unclassified_Rikenellaceae	0.00102	0.00183	0.36	0.515
unclassified_Selenomonadaceae	0.000237	9.6e-05	0.367	0.521
unclassified_Oscillospirales	0.00145	0.00165	0.369	0.521
Succinivibrio	0.0027	0.00405	0.374	0.524
unclassified_Burkholderiales	0.00279	0.00223	0.381	0.53
Lachnospiraceae_NK4B4_group	0.000259	0.000341	0.388	0.536
unclassified_Clostridia	0.00205	0.00188	0.393	0.54
Peptococcus	0.000381	0.0003	0.396	0.54
dgA_11_gut_group	0.00461	0.00577	0.412	0.557
CAG_873	0.000528	0.000204	0.416	0.557
unclassified_Prevotellaceae	0.0254	0.0219	0.416	0.557
Oxalobacter	0.000351	0.000551	0.437	0.581
UBA1819	0.000153	9.59e-05	0.446	0.589
Oscillospira	0.00417	0.00498	0.45	0.591
Clostridium_sensu_stricto_13	5.39e-05	3.78e-05	0.472	0.616
Holdemanella	0.000321	0.000243	0.477	0.616
Anaerovibrio	0.00208	0.00161	0.478	0.616
Escherichia_Shigella	0.0357	0.0243	0.481	0.616
unclassified_Gastranaerophilales	0.000256	0.000309	0.501	0.639
Prevotellaceae_UCG_001	0.0176	0.0204	0.504	0.639
Trueperella	0.00184	3.4e-05	0.521	0.657
Sarcina	0.000219	0.000314	0.538	0.672
uncultured_rumen_bacterium	0.00475	0.00429	0.541	0.672
Ruminococcus	0.0406	0.0458	0.543	0.672
uncultured_Clostridium_sp.	0.00119	0.0013	0.551	0.678
Selenomonas	0.0016	0.00115	0.555	0.679
UCG_002	0.049	0.052	0.559	0.68
unclassified_[Eubacterium]_coprostanoligenes_group	0.0323	0.034	0.563	0.681
Incertae_Sedis	0.000392	0.000344	0.572	0.685
Blautia	5.63e-05	8.34e-05	0.573	0.685
Prevotella_7	0.00214	0.00189	0.609	0.721
Acetitomaculum	0.000675	0.000485	0.614	0.721
unclassified_Peptostreptococcaceae	0.000103	0.000127	0.614	0.721
Papillibacter	0.000151	0.00017	0.627	0.733
unclassified_Ruminococcaceae	0.0084	0.00879	0.638	0.741
Prevotellaceae_NK3B31_group	0.0247	0.026	0.66	0.761
Megasphaera	0.00196	0.00144	0.662	0.761
Anaerovorax	0.000154	0.000135	0.672	0.766
Limosilactobacillus	0.000133	0.000205	0.675	0.766
Faecalicoccus	0.000165	1.95e-05	0.678	0.766
Filifactor	0.000719	9.49e-06	0.685	0.77
Solobacterium	0.00117	0.00125	0.691	0.773
Terrisporobacter	0.0102	0.0108	0.704	0.776
Pyramidobacter	0.000435	0.000551	0.708	0.776
Clostridiales_bacterium_42_27	9.67e-05	0.00012	0.709	0.776
Dielma	5.93e-05	9.6e-05	0.709	0.776
GCA_900066575	0.00013	0.000118	0.73	0.795
Bacteroides	0.00813	0.007	0.748	0.81
unclassified_p_251_o5	0.00753	0.00823	0.754	0.813
uncultured_Ruminococcaceae_bacterium	0.000571	0.000508	0.771	0.827
Lactobacillus	0.0178	0.0195	0.822	0.877
Lachnospiraceae_UCG_006	0.000206	0.000195	0.843	0.895
Intestinibacter	9.51e-05	8.97e-05	0.874	0.923
Klebsiella	5.66e-06	0.000148	0.891	0.936
Lachnospiraceae_ND3007_group	0.000344	0.00036	0.901	0.942
Erysipelatoclostridium	1.96e-05	0.000163	0.91	0.943
unclassified_Clostridia_UCG_014	0.00887	0.00865	0.911	0.943
unclassified_unidentified_rumen_bacterium_RFP12	0.00023	0.000247	0.922	0.949
Quinella	0.000681	0.000698	0.943	0.966
Enterococcus	6.25e-05	5.33e-05	0.956	0.975
Bacillus	0.0003	0.000524	0.97	0.984
Elusimicrobium	9.25e-05	9.01e-05	0.982	0.987
unclassified_[Clostridium]_methylpentosum_group	0.000102	0.000102	0.984	0.987
Lachnospiraceae_NK3A20_group	0.000102	0.000235	0.987	0.987
